# Supplementary material for: Structure and dynamics of Toll immunoreceptor activation in the mosquito Aedes aegypti
Source: Nat Commun. 2022 Aug 30;13:5110. doi: 10.1038/s41467-022-32690-6 (PMC9427763; doi:10.1038/s41467-022-32690-6)
Supplement: Supplementary file 4 — Source Data [file 41467_2022_32690_MOESM4_ESM.xlsx]

## Sheet: Fig 5A&C
	GNB															ProSpz1C															Spz1C															DmS1
	Y (Fold Change)												Mean	SEM	N	Y (Fold Change)												Mean	SEM	N	Y (Fold Change)												Mean	SEM	N	Y (Fold Change)
Gambicin	7.464	103.968	168.897	27.858	42.224	29.857	34.297	27.858	27.858	19.698	119.428	51.984	55.116	14.161	12	0.203	3.249	0.933	0.871	0.812	1.072	1.000	1.000	1.000	1.072	2.297	1.625	1.261	0.231	12	0.218	0.467	0.406	1.231	2.828	1.741	4.925	2.462	2.639	4.000	14.929	8.574	3.702	1.225	12	3.0314331330208	4.5947934199882	4.5947934199881
Defensin 1	34.297	315.173	147.033	84.449	119.428	128.000	78.793	84.449	119.428	388.023	337.794	337.794	181.222	36.117	12	0.287	2.462	1.072	1.149	1.741	1.866	0.758	0.758	1.149	1.866	2.000	1.741	1.404	0.184	12	1.741	12.126	5.278	12.996	17.148	18.379	19.698	19.698	32.000	18.379	19.698	17.148	16.191	2.224	12
Cecropin A	51.984	45.255	39.397	18.379	39.397	51.984	39.397	27.858	32.000	42.224	137.187	64.000	49.088	8.717	12	1.231	2.828	0.707	0.758	1.231	2.828	1.625	1.072	0.616	0.574	1.231	0.812	1.293	0.226	12	10.556	18.379	6.498	16.000	27.858	32.000	39.397	34.297	36.758	12.126	32.000	21.112	23.915	3.234	12
Diptericin 1	0.536	0.287	1.741	1.149	1.231	1.625	0.707	0.812	1.231	3.732	0.871	1.072	1.249	0.256	12	0.467	2.462	1.149	1.414	1.320	2.144	1.072	1.000	1.414	3.031	1.320	1.625	1.535	0.202	12	0.308	1.231	0.933	1.414	1.414	1.516	0.758	0.933	1.320	4.287	1.414	1.866	1.449	0.284	12
GRRP	25.992	22.627	27.858	34.297	32.000	51.984	27.858	24.251	22.627	103.968	59.714	51.984	40.430	6.856	12	1.000	1.320	1.231	1.741	1.866	2.639	1.866	1.866	1.414	4.000	1.414	2.000	1.863	0.231	12	29.857	48.503	25.992	51.984	48.503	5.657	73.517	68.594	59.714	147.033	68.594	73.517	58.455	10.078	12
Vago	1.072	1.320	1.149	0.536	1.149	1.149	2.000	1.149	1.516				1.226	0.130	9	0.707	1.231	1.231	0.467	1.149	1.320	2.000	0.871	1.320				1.144	0.146	9	0.095	1.741	1.625	1.149	2.639	2.462	4.595	2.297	2.828				2.159	0.416	9
Attacin B	42.224	388.023	222.861	97.006	111.430	119.428	34.297	32.000	32.000	588.134	168.897	238.856	172.930	48.769	12	0.707	2.297	1.625	2.639	2.297	3.031	2.297	8.574	2.297	2.297	2.297	3.482	2.820	0.558	12	2.462	6.964	7.464	18.379	18.379	18.379	14.929	12.126	14.929	6.964	11.314		12.026	1.657	11
	GNB															ProSpz1C															Spz1C															DmS1
	Y=Log2(Fold Change)												Mean	SEM	N	Y=Log2(Fold Change)												Mean	SEM	N	Y=Log2(Fold Change)												Mean	SEM	N	Y=Log2(Fold Change)
Gambicin	2.900	6.700	7.400	4.800	5.400	4.900	5.100	4.800	4.800	4.300	6.900	5.700	5.308	0.357	12	-2.300	1.700	-0.100	-0.200	-0.300	0.100	0.000	0.000	0.000	0.100	1.200	0.700	0.075	0.278	12	-2.200	-1.100	-1.300	0.300	1.500	0.800	2.300	1.300	1.400	2.000	3.900	3.100	1.000	0.526	12	1.600	2.200	2.200
Defensin 1	5.100	8.300	7.200	6.400	6.900	7.000	6.300	6.400	6.900	8.600	8.400	8.400	7.158	0.311	12	-1.800	1.300	0.100	0.200	0.800	0.900	-0.400	-0.400	0.200	0.900	1.000	0.800	0.300	0.249	12	0.800	3.600	2.400	3.700	4.100	4.200	4.300	4.300	5.000	4.200	4.300	4.100	3.750	0.322	12
Cecropin A	5.700	5.500	5.300	4.200	5.300	5.700	5.300	4.800	5.000	5.400	7.100	6.000	5.442	0.202	12	0.300	1.500	-0.500	-0.400	0.300	1.500	0.700	0.100	-0.700	-0.800	0.300	-0.300	0.167	0.223	12	3.400	4.200	2.700	4.000	4.800	5.000	5.300	5.100	5.200	3.600	5.000	4.400	4.392	0.239	12
Diptericin 1	-0.900	-1.800	0.800	0.200	0.300	0.700	-0.500	-0.300	0.300	1.900	-0.200	0.100	0.050	0.266	12	-1.100	1.300	0.200	0.500	0.400	1.100	0.100	0.000	0.500	1.600	0.400	0.700	0.475	0.201	12	-1.700	0.300	-0.100	0.500	0.500	0.600	-0.400	-0.100	0.400	2.100	0.500	0.900	0.292	0.256	12
GRRP	4.700	4.500	4.800	5.100	5.000	5.700	4.800	4.600	4.500	6.700	5.900	5.700	5.167	0.198	12	0.000	0.400	0.300	0.800	0.900	1.400	0.900	0.900	0.500	2.000	0.500	1.000	0.800	0.153	12	4.900	5.600	4.700	5.700	5.600	2.500	6.200	6.100	5.900	7.200	6.100	6.200	5.558	0.334	12
Vago	0.100	0.400	0.200	-0.900	0.200	0.200	1.000	0.200	0.600				0.222	0.169	9	-0.500	0.300	0.300	-1.100	0.200	0.400	1.000	-0.200	0.400				0.089	0.203	9	-3.400	0.800	0.700	0.200	1.400	1.300	2.200	1.200	1.500				0.656	0.541	9
Attacin B	5.400	8.600	7.800	6.600	6.800	6.900	5.100	5.000	5.000	9.200	7.400	7.900	6.808	0.417	12	-0.500	1.200	0.700	1.400	1.200	1.600	1.200	3.100	1.200	1.200	1.200	1.800	1.275	0.234	12	1.300	2.800	2.900	4.200	4.200	4.200	3.900	3.600	3.900	2.800	3.500		3.391	0.267	11

## Sheet: Fig 5B
Concentration (nM)		Y=Log2(Fold Change GAM)																																				Mean	SEM	N
0.00000	(TEV)	-0.60000000000000	-1.90000000000000	-0.50000000000000	-1.60000000000000	-0.10000000000000	0.00000000000000	-0.80000000000000	-1.50000000000000	-2.30000000000000	0.20000000000000	-1.90000000000000	-2.30000000000000	2.50000000000000	-0.20000000000000	-1.40000000000000	1.10000000000000	1.30000000000000	-0.50000000000000																			-0.583	0.309	18
0.00001		0.70000000000000	0.00000000000000	0.20000000000000	-1.90000000000000	-2.30000000000000	-0.60000000000000	0.20000000000000	-1.50000000000000	-1.40000000000000	2.00000000000000	-1.60000000000000	-2.40000000000000	-0.60000000000000	-1.70000000000000	-2.80000000000000	-1.40000000000000	0.40000000000000	0.70000000000000																			-0.778	0.309	18
0.00010		-1.60000000000000	-0.70000000000000	0.20000000000000	0.40000000000000	0.00000000000000	0.90000000000000	0.50000000000000	-0.60000000000000	-1.30000000000000	0.70000000000000	-2.50000000000000	-1.70000000000000	-1.00000000000000	0.20000000000000	-0.30000000000000	1.30000000000000	-0.90000000000000	0.00000000000000																			-0.356	0.238	18
0.00100		-1.20000000000000	-1.70000000000000	-1.70000000000000	1.00000000000000	0.50000000000000	1.70000000000000	2.50000000000000	1.30000000000000	0.30000000000000	0.60000000000000	-1.50000000000000	-2.30000000000000	0.50000000000000	1.20000000000000	0.60000000000000	1.80000000000000	2.80000000000000	1.90000000000000																			0.461	0.362	18
0.01000		-0.60000000000000	-1.90000000000000	-0.60000000000000	-0.90000000000000	0.60000000000000	3.60000000000000	1.60000000000000	0.30000000000000	-0.90000000000000	1.10000000000000	-2.80000000000000	-1.60000000000000	1.30000000000000	1.60000000000000	1.30000000000000	1.80000000000000	1.70000000000000	0.60000000000000	2.60000000000000	1.40000000000000	3.10000000000000	2.00000000000000	2.20000000000000	1.90000000000000	1.10000000000000	2.50000000000000	1.50000000000000	1.40000000000000	2.80000000000000	1.60000000000000	2.60000000000000	1.80000000000000	2.30000000000000				1.121	0.262	33
0.10000		2.80000000000000	-0.40000000000000	2.50000000000000	3.20000000000000	3.90000000000000	4.70000000000000	5.00000000000000	5.80000000000000	3.40000000000000	2.50000000000000	0.80000000000000	1.30000000000000	1.50000000000000	3.10000000000000	4.80000000000000	3.80000000000000	4.60000000000000	4.60000000000000	2.80000000000000	3.00000000000000	3.40000000000000	2.20000000000000	3.30000000000000	3.80000000000000	1.60000000000000	2.50000000000000	2.70000000000000	2.40000000000000	2.60000000000000	3.00000000000000	1.80000000000000	3.00000000000000	2.80000000000000	2.40000000000000	2.50000000000000	3.80000000000000	2.986	0.207	36
1.00000		6.20000000000000	3.30000000000000	4.20000000000000	4.60000000000000	4.90000000000000	5.60000000000000	6.50000000000000	5.10000000000000	5.60000000000000	5.90000000000000	3.60000000000000	3.60000000000000	5.70000000000000	5.90000000000000	5.80000000000000	6.00000000000000	7.90000000000000	6.40000000000000	2.10000000000000	3.00000000000000	1.20000000000000	4.00000000000000	3.30000000000000	4.30000000000000	3.00000000000000	2.40000000000000	1.80000000000000	3.50000000000000	2.60000000000000	3.70000000000000	2.80000000000000	2.70000000000000	2.30000000000000	3.60000000000000	3.10000000000000	4.20000000000000	4.178	0.263	36
10.00000		6.40000000000000	4.00000000000000	4.50000000000000	4.00000000000000	4.80000000000000	5.90000000000000	5.60000000000000	6.70000000000000	5.80000000000000	8.50000000000000	6.00000000000000	4.50000000000000	3.10000000000000	5.20000000000000	4.50000000000000	6.70000000000000	5.80000000000000	6.80000000000000	3.10000000000000	4.50000000000000	1.90000000000000	3.20000000000000	3.30000000000000	4.10000000000000	2.80000000000000	1.80000000000000	2.40000000000000	2.80000000000000	2.70000000000000	3.10000000000000	2.80000000000000	2.30000000000000	2.90000000000000	3.80000000000000	3.20000000000000	3.50000000000000	4.250	0.271	36
100.00000		6.40000000000000	3.70000000000000	5.60000000000000	5.40000000000000	6.30000000000000	6.20000000000000	7.10000000000000	6.10000000000000	5.20000000000000	6.10000000000000	3.50000000000000	3.10000000000000	6.20000000000000	7.30000000000000	5.30000000000000	5.80000000000000	6.70000000000000	6.50000000000000																			5.694	0.280	18
750.00000		5.00000000000000	3.80000000000000	5.30000000000000	5.30000000000000	5.70000000000000	8.70000000000000	8.00000000000000	6.80000000000000	6.00000000000000	7.10000000000000	3.70000000000000	3.20000000000000	5.50000000000000	6.70000000000000	7.30000000000000	7.70000000000000	8.00000000000000	7.90000000000000																			6.206	0.385	18
